# Supplementary material for: Assessment of Developmental Prosopagnosia in an Individual with Tourette Syndrome and Attention Deficit Hyperactivity Disorder: A Case Report
Source: Brain Sci. 2025 Jan 10;15(1):56. doi: 10.3390/brainsci15010056 (PMC11764325; doi:10.3390/brainsci15010056)
Supplement: Supplementary file 1 [file brainsci-15-00056-s001.zip]

Archive with 1 entries (1 files):
- brainsci-3392656-supplementary.pdf
